# Supplementary material for: The effect of volume equated 1- versus 2-day formats of Nordic hamstring exercise training on fitness in youth soccer players: A randomised controlled trial
Source: PLoS One. 2022 Dec 29;17(12):e0277437. doi: 10.1371/journal.pone.0277437 (PMC9799302; doi:10.1371/journal.pone.0277437)
Supplement: S2 Data — (XLSX) [file pone.0277437.s002.xlsx]

## Sheet: Data
Names	Condition	Height	Weight	BMI	Game_post		Age_years	Experience_years	10m pre	10m post	40m pre	40m post	505 pre	505 post	SLJ pre	SLJ post
Player 1	Experimental	181	70	21.3669	WD		17	5	1.9	1.82	5.65	5.56	3.97	3.51	253	231
Player 2	Experimental	171	74	25.3069	CM		17	4	1.84	1.69	5.76	5.63	4.16	3.99	204	236
Player 3	Experimental	168	65	23.03	CD		17	6	1.82	1.71	5.6	5.48	3.93	3.61	238	219
Player 4	Experimental	183	65	19.4094	WM		16	5	1.84	1.64	5.57	5.49	4.16	3.98	236	237
Player 5	Experimental	174	70	23.1206	CD		17	5	1.89	1.79	5.62	5.51	4.13	3.93	223	233
Player 6	Experimental	184	65	19.199	CM		15	4	1.91	1.79	5.69	5.49	4.3	4.2	246	225
Player 7	Experimental	175	61	19.9184	WM		17	4	1.88	1.73	5.88	5.71	4.15	4	212	230
Player 8	Experimental	175	61	19.9184	ST		17	5	1.93	1.62	5.68	5.58	4.17	3.79	171	210
Player 9	Experimental	180	60	18.5185	WM		16	6	1.9	1.72	5.8	5.55	4.29	3.78	232	220
Player 10	Experimental	180	58	17.9012	CM		15	6	1.89	1.75	5.66	5.55	4.11	3.8	208	232
Player 11	Experimental	170	64	22.1453	CD		17	5	1.92	1.83	5.78	5.61	4	3.68	238	229
Player 12	Experimental	172	56	18.9292	WM		17	5	1.89	1.72	5.75	5.59	4.2	4	228	243
Player 13	Experimental	160	75	29.2969	ST		15	4	1.96	1.75	5.6	5.58	3.92	3.21	199	238
Player 14	Experimental	165	65	23.8751	CD		17	5	1.85	1.81	5.64	5.48	4.16	3.88	193	221
Player 15	Experimental	175	66	21.551	CM		17	3	1.9	1.77	5.7	5.52	3.95	3.68	227	240
Player 16	Experimental	174	83	27.4145	WD		16	4	1.86	1.8	5.74	5.6	4.25	3.89	167	228
Player 17	Control	168	62	21.9671	WD		16	5	1.93	1.89	5.79	5.68	4.13	3.79	190	215
Player 18	Control	175	64	20.898	CM		17	6	1.88	1.86	5.7	5.62	4.09	3.99	240	258
Player 19	Control	178	63	19.8839	CD		17	5	1.87	1.81	5.69	5.64	4.02	3.95	215	217
Player 20	Control	180	68	20.9877	WM		16	4	1.89	1.85	5.77	5.69	3.97	3.95	219	220
Player 21	Control	183	78	23.2912	ST		17	6	1.89	1.82	5.66	5.63	4.18	4.13	213	226
Player 22	Control	175	62	20.2449	WM		17	4	1.87	1.85	5.64	5.58	4.23	4.15	210	220
Player 23	Control	174	65	21.4692	CD		15	3	1.81	1.78	5.73	5.7	4.17	4.08	215	227
Player 24	Control	172	60	20.2812	CM		17	4	1.9	1.87	5.6	5.54	4.12	4.1	180	206
