# Supplementary material for: The effect of volume equated 1- versus 2-day formats of Nordic hamstring exercise training on fitness in youth soccer players: A randomised controlled trial
Source: PLoS One. 2022 Dec 29;17(12):e0277437. doi: 10.1371/journal.pone.0277437 (PMC9799302; doi:10.1371/journal.pone.0277437)
Supplement: S3 Data — (XLSX) [file pone.0277437.s003.xlsx]

## Sheet: Raw
Names	Group	Week 1	Week 2	Week 3	Week 4	Week 5	Week 6	Week 7	Week 8	Mean
Player 1	1-day	8	8	7	6	7	5	5	4	6.25
Player 2	1-day	8	7	6	6	5	5	5	5	5.875
Player 3	1-day	7	9	6	6	4	5	5	5	5.875
Player 4	1-day	8	6	7	6	5	5	5	5	5.875
Player 5	1-day	8	7	7	7	6	5	5	4	6.125
Player 6	1-day	7	8	5	6	5	6	4	5	5.75
Player 7	1-day	7	8	5	7	6	6	5	5	6.125
Player 8	1-day	8	5	7	6	5	6	5	5	5.875
Player 9	2-day	7	7	5	5	4	4	5	4	5.125
Player 10	2-day	7	6	5	4	4	4	4	3	4.625
Player 11	2-day	6	4	6	5	5	4	4	3	4.625
Player 12	2-day	8	8	6	6	5	4	5	2	5.5
Player 13	2-day	6	6	6	5	4	4	4	4	4.875
Player 14	2-day	5	7	5	5	4	4	2	2	4.25
Player 15	2-day	7	7	5	4	5	6	5	3	5.25
Player 16	2-day	6	5	6	6	5	5	4	3	5
